# Supplementary material for: Cytokine and reactivity profiles in SLE patients following anti-CD19 CART therapy
Source: Mol Ther Methods Clin Dev. 2023 Sep 1;31:101104. doi: 10.1016/j.omtm.2023.08.023 (PMC10514439; doi:10.1016/j.omtm.2023.08.023)
Supplement: Table S1. Unprocessed data from serum antibody and serum cytokine evaluation — Excel file contains three tabs: SLE, Vaccine, and Cytokine. SLE and Vaccine tabs include antibody quantification listed by antibody and patient. Cytokine tab includes cytokine quantification listed by cytokine and patient. Mean values derived from two technical replicates. MFI, mean florescence intensity; P, patient; HC, healthy donor control for SLE and Vaccine tabs. SLE1, SLE2, SLE3, SLE4, SLE5, and SLE6 refers to P1, P2, P3, P4, P5, and P6, respectively, for Cytokine tab. [file mmc2.xlsx]

## Sheet: SLE
																																						dsDNA						Histone H4
			Run 1	Mean	Std.Dev	%CV				Run 1	Mean	Std.Dev	%CV				Run 1	Mean	Std.Dev	%CV				Run 1	Mean	Std.Dev	%CV				Run 1	Mean	Std.Dev	%CV				Sample	Run 1	Mean	Std.Dev	%CV		Sample	Run 1	Mean	Std.Dev	%CV
	dsDNA	01:50:00	27575.5	27439.2	136.25	0.496551		HNRNPA2B1	01:50:00	7767.5	7503.75	263.75	3.51491		Histone H3	01:50:00	5622.5	5541.5	81	1.4617		Mucin 1	01:50:00	230	233.25	3.25	1.39335		Histone H4	01:50:00	885	873.5	11.5	1.31654				P1 - 0M (1:100)	29895.5	29890.5	5	0.0167277		P1 - 0M (1:100)	1471	1452.5	18.5	1.27367
			27303							7240							5460.5							236.5							862								29885.5						1434
		1:100	23162	22953.2	208.75	0.909457			1:100	3726	3496.5	229.5	6.56371			1:100	4040.5	3984	56.5	1.41817			1:100	160	154.5	5.5	3.55987			1:100	676.5	636.5	40	6.28437				P1 - 3M (1:100)	202	192.75	9.25	4.79896		P1 - 3M (1:100)	149	150.5	1.5	0.996678
			22744.5							3267							3927.5							149							596.5								183.5						152
		1:500	4833.5	4785.25	48.25	1.00831			1:500	522	504.5	17.5	3.46878			1:500	1365.5	1350	15.5	1.14815			1:500	74	73	1	1.36986			1:500	330.5	323.5	7	2.16383				P2 - 0M (1:100)	30982.5	31016	33.5	0.108009		P2 - 0M (1:100)	3433.5	3448	14.5	0.420534
			4737							487							1334.5							72							316.5								31049.5						3462.5
		1:1000	2243	2221.25	21.75	0.979178			1:1000	286.5	286.25	0.25	0.0873362			1:1000	830.5	816.5	14	1.71464			1:1000	61	60.5	0.5	0.826446			1:1000	263.5	258.5	5	1.93424				P2 - 3M (1:100)	3065.5	3024.25	41.25	1.36397		P2 - 3M (1:100)	180	180.75	0.75	0.414938
			2199.5							286							802.5							60							253.5								2983						181.5
		1:5000	436.5	427.5	9	2.10526			1:5000	141	140.5	0.5	0.355872			1:5000	317.5	319.25	1.75	0.54816			1:5000	46	45.5	0.5	1.0989			1:5000	196.5	194.75	1.75	0.898588				P3 - 0M (1:100)	22341	22063	278	1.26003		P3 - 0M (1:100)	8146	7943.75	202.25	2.54603
			418.5							140							321							45							193								21785						7741.5
		1:10000	241	235.75	5.25	2.22694			1:10000	107	114	7	6.14035			1:10000	249.5	251.25	1.75	0.696517			1:10000	43	42.5	0.5	1.17647			1:10000	174.5	174.5	0	0				P3 - 3M (1:100)	2965.5	2956	9.5	0.32138		P3 - 3M (1:100)	2455	2415	40	1.65631
			230.5							121							253							42							174.5								2946.5						2375
		1:50000	81.5	80.5	1	1.24224			1:50000	107	102.5	4.5	4.39024			1:50000	214.5	213.25	1.25	0.586166			1:50000	33	33.75	0.75	2.22222			1:50000	163.5	165.5	2	1.20846				P4 - 0M (1:100)	26049	26191.2	142.25	0.54312		P4 - 0M (1:100)	765.5	757.5	8	1.05611
			79.5							98							212							34.5							167.5								26333.5						749.5
		1:100000	65.5	64	1.5	2.34375			1:100000	95	90.5	4.5	4.97238			1:100000	211	205.75	5.25	2.55164			1:100000	32	32.5	0.5	1.53846			1:100000	167	169.25	2.25	1.32939				P4 - 3M (1:100)	31095.5	31088.2	7.25	0.0233207		P4 - 3M (1:100)	8074.5	8406.5	332	3.94932
			62.5							86							200.5							33							171.5								31081						8738.5
																																						P5 - 0M (1:100)	30085	29997.8	87.25	0.290855		P5 - 0M (1:100)	927	938.5	11.5	1.22536
			Run 1	Mean	Std.Dev	%CV				Run 1	Mean	Std.Dev	%CV				Run 1	Mean	Std.Dev	%CV				Run 1	Mean	Std.Dev	%CV				Run 1	Mean	Std.Dev	%CV					29910.5						950
	TRIM21/SSA	01:50:00	32108	32049	59	0.184093		Nucleosome	01:50:00	11020	11266.5	246.5	2.1879		SmD3	01:50:00	1925.5	1926.25	0.75	0.0389358		RPLP2	01:50:00	272	278	6	2.15827		PCNA	01:50:00	647	651.75	4.75	0.728807				P5 - 3M (1:100)	4943.5	4974	30.5	0.613189		P5 - 3M (1:100)	318	322.25	4.25	1.31885
			31990							11513							1927							284							656.5								5004.5						326.5
		1:100	31865	31847.8	17.25	0.054164			1:100	7680	7223.5	456.5	6.31965			1:100	1209	1155.5	53.5	4.63003			1:100	227.5	222.75	4.75	2.13244			1:100	436	417	19	4.55635				P6 - 0M (1:100)	31630.5	31635	4.5	0.0142248		P6 - 0M (1:100)	7165	7000.25	164.75	2.35349
			31830.5							6767							1102							218							398								31639.5						6835.5
		1:500	31667.5	31670.2	2.75	0.00868323			1:500	3875	3862	13	0.336613			1:500	430	420.5	9.5	2.25922			1:500	119.5	121.25	1.75	1.4433			1:500	196.5	189.75	6.75	3.55731				P6 - 3M (1:100)	3804.5	3800	4.5	0.118421		P6 - 3M (1:100)	593.5	594	0.5	0.0841751
			31673							3849							411							123							183								3795.5						594.5
		1:1000	31705	31692	13	0.0410198			1:1000	3606	3613	7	0.193745			1:1000	359.5	349	10.5	3.0086			1:1000	99	96	3	3.125			1:1000	144	145.5	1.5	1.03093
			31679							3620							338.5							93							147
		1:5000	31542	31559	17	0.0538674			1:5000	3394.5	3353.75	40.75	1.21506			1:5000	276.5	275.25	1.25	0.454133			1:5000	58.5	58.25	0.25	0.429185			1:5000	89	90	1	1.11111
			31576							3313							274							58							91							HNRNPA2B1						Histone H2a
		1:10000	31567.5	31606.8	39.25	0.124182			1:10000	3414	3360.25	53.75	1.59958			1:10000	264.5	267.75	3.25	1.21382			1:10000	47	48.5	1.5	3.09278			1:10000	81	80.5	0.5	0.621118				Sample	Run 1	Mean	Std.Dev	%CV		Sample	Run 1	Mean	Std.Dev	%CV
			31646							3306.5							271							50							80							P1 - 0M (1:100)	891	909.5	18.5	2.03408		P1 - 0M (1:100)	12062.5	12028	34.5	0.286831
		1:50000	30302	30261.5	40.5	0.133833			1:50000	3254	3259	5	0.153421			1:50000	255	263	8	3.04183			1:50000	39	39.5	0.5	1.26582			1:50000	71	72	1	1.38889					928						11993.5
			30221							3264							271							40							73							P1 - 3M (1:100)	372	371.5	0.5	0.13459		P1 - 3M (1:100)	1507	1449	58	4.00276
		1:100000	26143	26135.5	7.5	0.0286966			1:100000	3202	3210.75	8.75	0.272522			1:100000	252	249	3	1.20482			1:100000	39	39.5	0.5	1.26582			1:100000	70	70	0	0					371						1391
			26128							3219.5							246							40							70							P2 - 0M (1:100)	778	812	34	4.18719		P2 - 0M (1:100)	12238.5	12115.8	122.75	1.01314
																																							846						11993
			Run 1	Mean	Std.Dev	%CV				Run 1	Mean	Std.Dev	%CV				Run 1	Mean	Std.Dev	%CV				Run 1	Mean	Std.Dev	%CV				Run 1	Mean	Std.Dev	%CV				P2 - 3M (1:100)	307	309.5	2.5	0.807754		P2 - 3M (1:100)	958.5	958	0.5	0.0521921
	Ku70 & Ku80	01:50:00	31009	30974.5	34.5	0.111382		ssDNA	01:50:00	26390.2	26301	89.25	0.339341		CENPB	01:50:00	722.5	730	7.5	1.0274		La/SSB	01:50:00	20073.5	19736.5	337	1.7075		RPLP0	01:50:00	6907.5	6868.5	39	0.56781					312						957.5
			30940							26211.8							737.5							19399.5							6829.5							P3 - 0M (1:100)	1801	1805.75	4.75	0.263049		P3 - 0M (1:100)	10079	10235.5	156.5	1.52899
		1:100	29892	29713.8	178.25	0.599891			1:100	19348.8	18993.8	355	1.86904			1:100	379	352.25	26.75	7.59404			1:100	12622.5	12048	574.5	4.76843			1:100	3274.5	3103.5	171	5.50991					1810.5						10392
			29535.5							18638.8							325.5							11473.5							2932.5							P3 - 3M (1:100)	667	638.75	28.25	4.4227		P3 - 3M (1:100)	4123	4038	85	2.105
		1:500	13832	13696.5	135.5	0.989304			1:500	3225.75	3208.25	17.5	0.545469			1:500	89.5	87.5	2	2.28571			1:500	2456.5	2409.25	47.25	1.96119			1:500	589.5	575.25	14.25	2.47718					610.5						3953
			13561							3190.75							85.5							2362							561							P4 - 0M (1:100)	7886.5	7811.75	74.75	0.956892		P4 - 0M (1:100)	2920	2888.75	31.25	1.08178
		1:1000	7246.5	7270.25	23.75	0.326674			1:1000	1452.25	1420.5	31.75	2.23513			1:1000	58.5	59.5	1	1.68067			1:1000	1228.5	1210.5	18	1.48699			1:1000	301.5	297.75	3.75	1.25945					7737						2857.5
			7294							1388.75							60.5							1192.5							294							P4 - 3M (1:100)	11051	11294.8	243.75	2.15808		P4 - 3M (1:100)	30048.5	29976.2	72.25	0.241024
		1:5000	1527	1512.75	14.25	0.941993			1:5000	307.75	303.5	4.25	1.40033			1:5000	31.5	32	0.5	1.5625			1:5000	274.5	269.5	5	1.85529			1:5000	71.5	70	1.5	2.14286					11538.5						29904
			1498.5							299.25							32.5							264.5							68.5							P5 - 0M (1:100)	1792	1815.5	23.5	1.29441		P5 - 0M (1:100)	29378	29331.8	46.25	0.157679
		1:10000	804	793	11	1.38714			1:10000	185.75	184.75	1	0.541272			1:10000	25.5	26	0.5	1.92308			1:10000	159.5	156	3.5	2.24359			1:10000	44.5	44.5	0	0					1839						29285.5
			782							183.75							26.5							152.5							44.5							P5 - 3M (1:100)	810	800	10	1.25		P5 - 3M (1:100)	15395	15419.2	24.25	0.157271
		1:50000	196	196.5	0.5	0.254453			1:50000	99.75	98.75	1	1.01266			1:50000	21.5	22	0.5	2.27273			1:50000	49	47.75	1.25	2.6178			1:50000	26	25.75	0.25	0.970874					790						15443.5
			197							97.75							22.5							46.5							25.5							P6 - 0M (1:100)	6217	6191	26	0.419964		P6 - 0M (1:100)	18123.5	17990.8	132.75	0.737879
		1:100000	130	128.75	1.25	0.970874			1:100000	87.75	88	0.25	0.284091			1:100000	21.5	21.5	0	0			1:100000	34.5	35.5	1	2.8169			1:100000	22.5	22.5	0	0					6165						17858
			127.5							88.25							21.5							36.5							22.5							P6 - 3M (1:100)	1909	1955.75	46.75	2.39039		P6 - 3M (1:100)	1428	1443.25	15.25	1.05664
																																							2002.5						1458.5
																																						Histone H3						TRIM21
			Run 1	Mean	Std.Dev	%CV				Run 1	Mean	Std.Dev	%CV				Run 1	Mean	Std.Dev	%CV				Run 1	Mean	Std.Dev	%CV											Sample	Run 1	Mean	Std.Dev	%CV		Sample	Run 1	Mean	Std.Dev	%CV
	Histone H2a	01:50:00	24506	23924	582	2.4327		Histone	01:50:00	9831.5	9483.75	347.75	3.6668		Histone H2b	01:50:00	21657	20583.5	1073.5	5.21534		Histone H1	01:50:00	5884	5625.5	258.5	4.59515											P1 - 0M (1:100)	1235	1227.25	7.75	0.631493		P1 - 0M (1:100)	1761	1679.5	81.5	4.85263
			23342							9136							19510							5367															1219.5						1598
		1:100	20162	20285	123	0.606359			1:100	7028	7066.75	38.75	0.548343			1:100	16058	16281	223	1.36969			1:100	2851.5	2790.5	61	2.18599											P1 - 3M (1:100)	174.5	171	3.5	2.04678		P1 - 3M (1:100)	316.5	295.25	21.25	7.19729
			20408							7105.5							16504							2729.5															167.5						274
		1:500	5420.5	5269.25	151.25	2.87043			1:500	1534	1466	68	4.63847			1:500	3047.5	2969.25	78.25	2.63535			1:500	512.5	499.75	12.75	2.55128											P2 - 0M (1:100)	2444.5	2444.75	0.25	0.010226		P2 - 0M (1:100)	502	505	3	0.594059
			5118							1398							2891							487															2445						508
		1:1000	2552	2481.5	70.5	2.84102			1:1000	676.5	663.5	13	1.95931			1:1000	1249	1237	12	0.970089			1:1000	297.5	292.25	5.25	1.79641											P2 - 3M (1:100)	187.5	187.25	0.25	0.133511		P2 - 3M (1:100)	238	230.5	7.5	3.2538
			2411							650.5							1225							287															187						223
		1:5000	510	493	17	3.44828			1:5000	180	178.5	1.5	0.840336			1:5000	279.5	268.75	10.75	4			1:5000	138.5	137.25	1.25	0.910747											P3 - 0M (1:100)	7179	7207	28	0.388511		P3 - 0M (1:100)	2114	2088	26	1.24521
			476							177							258							136															7235						2062
		1:10000	319	313	6	1.91693			1:10000	126	124	2	1.6129			1:10000	180	179.5	0.5	0.278552			1:10000	120	121	1	0.826446											P3 - 3M (1:100)	3058	3080.25	22.25	0.722344		P3 - 3M (1:100)	577	573.5	3.5	0.610288
			307							122							179							122															3102.5						570
		1:50000	172	175	3	1.71429			1:50000	77	80.75	3.75	4.64396			1:50000	106	106	0	0			1:50000	96	95	1	1.05263											P4 - 0M (1:100)	1243.5	1225.25	18.25	1.48949		P4 - 0M (1:100)	30085	29979	106	0.353581
			178							84.5							106							94															1207						29873
		1:100000	154	153.5	0.5	0.325733			1:100000	74	75.5	1.5	1.98675			1:100000	94	96	2	2.08333			1:100000	85	87	2	2.29885											P4 - 3M (1:100)	9588.5	9974.5	386	3.86987		P4 - 3M (1:100)	7708	7584.25	123.75	1.63167
			153							77							98							89															10360.5						7460.5
																																						P5 - 0M (1:100)	675.5	682.5	7	1.02564		P5 - 0M (1:100)	11051	11346.5	295.5	2.60433
																																							689.5						11642
																																						P5 - 3M (1:100)	376.5	370.5	6	1.61943		P5 - 3M (1:100)	3026.5	3001	25.5	0.849717
																																							364.5						2975.5
																																						P6 - 0M (1:100)	4960.5	4931.25	29.25	0.593156		P6 - 0M (1:100)	31772	31773.2	1.25	0.00393413
			1:100					1:100					1:100					1:100					1:100																4902						31774.5
			Pre-Inf	M+3				Pre-Inf	M+3				Pre-Inf	M+3				Pre-Inf	M+3				Pre-Inf	M+3														P6 - 3M (1:100)	1125.5	1138.25	12.75	1.12014		P6 - 3M (1:100)	31597	31718.2	121.25	0.382272
	dsDNA	P1	29890.5	192.75		HNRNPA2B1	P1	909.5	371.5		Histone H3	P1	1227.25	171		Mucin 1	P1	275.25	43		Histone H4	P1	1452.5	150.5															1151						31839.5
		P2	31016	3024.25			P2	812	309.5			P2	2444.75	187.25			P2	67.5	44			P2	3448	180.75
		P3	22063	2956			P3	1805.75	638.75			P3	7207	3080.25			P3	855.5	80.5			P3	7943.75	2415
		P4	31088.2	26191.2			P4	11294.8	7811.75			P4	9974.5	1225.25			P4	146.5	175.5			P4	8406.5	757.5														Mucin 1						Nucleosome
		P5	29997.8	4974			P5	1815.5	800			P5	682.5	370.5			P5	89.5	58			P5	938.5	322.25														Sample	Run 1	Mean	Std.Dev	%CV		Sample	Run 1	Mean	Std.Dev	%CV
		P6	31635	3800			P6	6191	1955.75			P6	4931.25	1138.25			P6	180	59			P6	7000.25	594														P1 - 0M (1:100)	274.5	275.25	0.75	0.27248		P1 - 0M (1:100)	31120	31118.8	1.25	0.00401687
		Neg	22				Neg	86				Neg	108				Neg	20				Neg	103																276						31117.5
		Control	22953.2				Control	3497				Control					Control	33				Control	637															P1 - 3M (1:100)	44	43	1	2.32558		P1 - 3M (1:100)	2915	2894.25	20.75	0.716939
																																							42						2873.5
																																						P2 - 0M (1:100)	69	67.5	1.5	2.22222		P2 - 0M (1:100)	29389	29310	79	0.269533
			1:100					1:100					1:100					1:100					1:100																66						29231
			Pre-Inf	M+3				Pre-Inf	M+3				Pre-Inf	M+3				Pre-Inf	M+3				Pre-Inf	M+3														P2 - 3M (1:100)	44	44	0	0		P2 - 3M (1:100)	2889.5	2932.75	43.25	1.47473
	Histone H2a	P1	12028	1449		SS-A/Ro52	P1	1679.5	295.25		Nucleosome	P1	31118.8	2894.25		SmD3	P1	635.5	188.5		RPLP2	P1	104.75	27															44						2976
		P2	12115.8	958			P2	505	230.5			P2	29310	2932.75			P2	822.5	208			P2	73	28.5														P3 - 0M (1:100)	856	855.5	0.5	0.0584454		P3 - 0M (1:100)	8469.5	8631.75	162.25	1.87969
		P3	10235.5	4038			P3	2088	573.5			P3	8631.75	3017.25			P3	1433.75	457			P3	104.5	33.5															855						8794
		P4	29976.2	2888.75			P4	7584.25	29979			P4	7726	3251			P4	1004.5	1663.5			P4	60	125.25														P3 - 3M (1:100)	80	80.5	0.5	0.621118		P3 - 3M (1:100)	2985	3017.25	32.25	1.06885
		P5	29331.8	15419.2			P5	11346.5	3001			P5	3990	3041			P5	6507	2861			P5	159.25	71.5															81						3049.5
		P6	17990.8	1443.25			P6	31773.2	31718.2			P6	29778	3264			P6	24710.8	7155			P6	214.5	69.25														P4 - 0M (1:100)	176.5	175.5	1	0.569801		P4 - 0M (1:100)	3252	3251	1	0.0307598
		Neg	115				Neg	149				Neg	3105				Neg	128				Neg	20																174.5						3250
		Control	20285				Control	31847.8				Control	7223.5				Control	1155.5				Control	223															P4 - 3M (1:100)	145	146.5	1.5	1.02389		P4 - 3M (1:100)	7755	7726	29	0.375356
																																							148						7697
																																						P5 - 0M (1:100)	89	89.5	0.5	0.558659		P5 - 0M (1:100)	4009	3990	19	0.47619
			1:100					1:100					1:100					1:100					1:100																90						3971
			Pre-Inf	M+3				Pre-Inf	M+3				Pre-Inf	M+3				Pre-Inf	M+3				Pre-Inf	M+3														P5 - 3M (1:100)	59	58	1	1.72414		P5 - 3M (1:100)	3071	3041	30	0.986518
	PCNA	P1	167	55.5		Histone	P1	17607	313.25		Ku70 & Ku80	P1	243	76.25		ssDNA	P1	29760.2	241.75		CENPB	P1	154	30															57						3011
		P2	145.5	54.5			P2	5242.25	201.75			P2	345.25	86			P2	30951	1166.5			P2	143.5	36														P6 - 0M (1:100)	184	180	4	2.22222		P6 - 0M (1:100)	29613	29778	165	0.5541
		P3	910.5	234.25			P3	11495	4154.75			P3	496.5	159.5			P3	24756.8	2164			P3	30978.8	27639															176						29943
		P4	207.5	209			P4	29722	4359.5			P4	1799.75	238			P4	31020.2	25450.8			P4	78.5	101.5														P6 - 3M (1:100)	61	59	2	3.38983		P6 - 3M (1:100)	3313	3264	49	1.50123
		P5	918.5	313.5			P5	14662.8	2379.5			P5	11295.5	3876.25			P5	28730.5	3260.5			P5	101.5	50.5															57						3215
		P6	376.5	115			P6	25579	1403.5			P6	1113	247.25			P6	31729.5	4403.75			P6	204.75	50.5
		Neg	42				Neg	63				Neg	42				Neg	35				Neg	17
		Control	417				Control	7067				Control	29713.8				Control	18993.8				Control	352
																																						Sample	dsDNA	HNRNPA2B1	Histone H3	Mucin 1	Histone H4	Histone H2a	SS-A/Ro52	Nucleosome	SmD3	RPLP2	PCNA
																																					Raw Data	HC1 - 1:100	2172.5	1542	343.5	164	257	2103	1258	3271	227	1841	268
			1:100					1:100					1:100					1:100																				HC1 - 1:100	1936	1353	328.5	156	246	1964	1151	3220	227.5	1739	261.5
			Pre-Inf	M+3				Pre-Inf	M+3				Pre-Inf	M+3				Pre-Inf	M+3																			HC1 - 1:100	2035	1423	340.5	155	249	2031.5	1182.5	3288	222.5	1780	269
	RPLP0	P1	240.5	106.5		Histone H2b	P1	28384.2	1026.5		Histone H1	P1	2518.25	325		La/SS-B	P1	784.5	189.75																			HC2 - 1:100	357.5	1013.5	694.5	140	177	2289	579	3308	204.5	164	279
		P2	6391.25	528.75			P2	7499.75	465.5			P2	2555.75	311.75			P2	741	163.5																			HC2 - 1:100	337.5	989	664.5	137	177.5	2256.5	556	3274	197.5	157	272
		P3	1087.5	360			P3	15398.2	6738			P3	11463.2	5558.75			P3	1532.75	772.5																			HC2 - 1:100	345.5	1040	659.5	141	179	2301.5	569	3284	202.5	162	280
		P4	31181.8	2776			P4	30030.8	10209			P4	28187.2	1977.75			P4	8529.5	2173.25																			HC3 - 1:100	551.5	1609	409.5	84	321	9755	966.5	3091	267.5	269	277
		P5	6844.75	1398.25			P5	27509.5	9597			P5	944.75	471.5			P5	992.75	435.5																			HC3 - 1:100	562.5	1629	415.5	83	329	9929	945	3065.5	262.5	275	275
		P6	5124.5	4781.5			P6	31637.8	4910.25			P6	7342.75	914			P6	18244.8	1170.25																			HC3 - 1:100	541.5	1549.5	405.5	82	323	9659	940	3071	262.5	259	273
		Neg	22				Neg	82				Neg	82				Neg	25
		Control	3103.5				Control	16281				Control	2790.5				Control	12048
	Sample (n=3_	dsDNA	HNRNPA2B1	Histone H3	Mucin 1	Histone H4	Histone H2a	SS-A/Ro52	Nucleosome	SmD3	RPLP2	PCNA	Histone	Ku70/80	ssDNA	CENPB	SS-B/La	RPLP0	Histone H2b	Histone H1
	HC1 - 1:100	2048	1439	338	158	251	2033	1197	3260	226	1787	266	716	260	805	100	2347	578	2526	1709
	HC2 - 1:100	347	1014	673	139	178	2282	568	3289	202	161	277	535	245	412	104	718	308	1359	3079
	HC3 - 1:100	552	1596	410	83	324	9781	951	3076	264	268	275	2156	255	723	98	1374	771	3863	561
[truncated: 15 more columns]

## Sheet: Vaccine
			Run 1	Mean	Std.Dev	%CV				Run 1	Mean	Std.Dev	%CV				Run 1	Mean	Std.Dev	%CV				Run 1	Mean	Std.Dev	%CV				Run 1	Mean	Std.Dev	%CV				Run 1	Mean	Std.Dev	%CV			Run 1	Mean	Std.Dev	%CV
	S Pneumoniae	01:50:00	3862.5	3863.5	1	0.0258833		HSV1	01:50:00	31789.5	31845.8	56.25	0.176633		Influenza A (H1N1)	01:50:00	31228.5	31192.5	36	0.115412		Sars-CoV-2	01:50:00	32046.5	32069	22.5	0.0701612		Epstein-Barr Virus (EBV)	01:50:00	31836	31827.5	8.5	0.0267065			P1 - PreInf (1:1000)	198	201.5	3.5	1.73697		P1 - PreInf (1:1000)	31415.5	31460	44.5	0.141449		P1 - PreInf (1:1000)
			3864.5							31902							31156.5							32091.5							31819							205						31504.5
		1:100	2698.5	2647	51.5	1.9456			1:100	31952.5	31961.2	8.75	0.0273769			1:100	30318.5	30528.5	210	0.687882			1:100	32154.5	32097	57.5	0.179144			1:100	31722.5	31747	24.5	0.0771726			P1 - M+3 (1:1000)	105.5	106.5	1	0.938967		P1 - M+3 (1:1000)	21671.5	21728.2	56.75	0.261181		P1 - M+3 (1:1000)
			2595.5							31970							30738.5							32039.5							31771.5							107.5						21785
		1:500	1114.5	1108.25	6.25	0.563952			1:500	30899	30899.2	0.25	0.000809081			1:500	22071.5	22334	262.5	1.17534			1:500	31608	31568.2	39.75	0.125918			1:500	23375.5	23336	39.5	0.169266			P2 - PreInf (1:1000)	287.5	285	2.5	0.877193		P2 - PreInf (1:1000)	583.5	575.75	7.75	1.34607		P2 - PreInf (1:1000)
			1102							30899.5							22596.5							31528.5							23296.5							282.5						568
		1:1000	778.5	775.5	3	0.386847			1:1000	28248.5	28168	80.5	0.285785			1:1000	14844	15032	188	1.25067			1:1000	30164	30133.5	30.5	0.101216			1:1000	12978	13144.2	166.25	1.26481			P2 - M+3 (1:1000)	461	474.25	13.25	2.79389		P2 - M+3 (1:1000)	68.5	70	1.5	2.14286		P2 - M+3 (1:1000)
			772.5							28087.5							15220							30103							13310.5							487.5						71.5
		1:5000	257.5	252	5.5	2.18254			1:5000	9438.5	9268.5	170	1.83417			1:5000	4160.5	4068	92.5	2.27384			1:5000	14122.5	13968.5	154	1.10248			1:5000	2642.5	2557	85.5	3.34376			P3 - PreInf (1:1000)	182.5	185.5	3	1.61725		P3 - PreInf (1:1000)	61.5	62.5	1	1.6		P3 - PreInf (1:1000)
			246.5							9098.5							3975.5							13814.5							2471.5							188.5						63.5
		1:10000	155.5	155.75	0.25	0.160514			1:10000	4818.5	4831.5	13	0.269068			1:10000	2191.5	2236.5	45	2.01207			1:10000	8050	8054.25	4.25	0.0527672			1:10000	1234	1217.5	16.5	1.35524			P3 - M+3 (1:1000)	73.5	75.5	2	2.64901		P3 - M+3 (1:1000)	55.5	55.5	0	0		P3 - M+3 (1:1000)
			156							4844.5							2281.5							8058.5							1201							77.5						55.5
		1:50000	75.5	75	0.5	0.666667			1:50000	1053	1047.25	5.75	0.549057			1:50000	646	624.75	21.25	3.40136			1:50000	1883	1876.75	6.25	0.333023			1:50000	261.5	262	0.5	0.19084			P4 - PreInf (1:1000)	484.5	494	9.5	1.92308		P4 - PreInf (1:1000)	17074.5	17166	91.5	0.53303		P4 - PreInf (1:1000)
			74.5							1041.5							603.5							1870.5							262.5							503.5						17257.5
		1:100000	68	65.75	2.25	3.42205			1:100000	546.5	545	1.5	0.275229			1:100000	430	422.25	7.75	1.83541			1:100000	954	964.25	10.25	1.063			1:100000	139.5	138.75	0.75	0.540541			P4 - M+3 (1:1000)	163.5	165	1.5	0.909091		P4 - M+3 (1:1000)	1757.5	1757.75	0.25	0.0142227		P4 - M+3 (1:1000)
			63.5							543.5							414.5							974.5							138							166.5						1758
																																					P5 - PreInf (1:1000)	684.5	694	9.5	1.36888		P5 - PreInf (1:1000)	62.5	65	2.5	3.84615		P5 - PreInf (1:1000)
			Run 1	Mean	Std.Dev	%CV				Run 1	Mean	Std.Dev	%CV				Run 1	Mean	Std.Dev	%CV				Run 1	Mean	Std.Dev	%CV				Run 1	Mean	Std.Dev	%CV				703.5						67.5
	Bordetella Pertussis	01:50:00	4177	4078.25	98.75	2.42138		CMV	01:50:00	31903	31891	12	0.0376282		Hepatitis B	01:50:00	10228.8	10138.5	90.25	0.890171		Mumps	01:50:00	15738.5	15800.2	61.75	0.390817		Diptheria	01:50:00	25047.5	25145	97.5	0.387751			P5 - M+3 (1:1000)	426.5	426	0.5	0.117371		P5 - M+3 (1:1000)	60.5	61	0.5	0.819672		P5 - M+3 (1:1000)
			3979.5							31879							10048.2							15862							25242.5							425.5						61.5
		1:100	2189	2176	13	0.597426			1:100	31474	31473.2	0.75	0.00238298			1:100	5784.75	5778.75	6	0.103829			1:100	12317.5	12266.8	50.75	0.41372			1:100	17240	17349.5	109.5	0.631142			P6 - PreInf (1:1000)	1318	1344.25	26.25	1.95276		P6 - PreInf (1:1000)	72.5	73.25	0.75	1.02389		P6 - PreInf (1:1000)
			2163							31472.5							5772.75							12216							17459							1370.5						74
		1:500	615.5	616.75	1.25	0.202675			1:500	17442	17384	58	0.33364			1:500	1417.25	1429.5	12.25	0.856943			1:500	5227	5261.75	34.75	0.660427			1:500	5103.5	5137.75	34.25	0.666634			P6 - M+3 (1:1000)	734.5	745.75	11.25	1.50855		P6 - M+3 (1:1000)	65.5	66	0.5	0.757576		P6 - M+3 (1:1000)
			618							17326							1441.75							5296.5							5172							757						66.5
		1:1000	408	408.25	0.25	0.061237			1:1000	9639.5	9706.25	66.75	0.687701			1:1000	809.75	815.5	5.75	0.705089			1:1000	3288	3342.25	54.25	1.62316			1:1000	2771.5	2837	65.5	2.30878
			408.5							9773							821.25							3396.5							2902.5
		1:5000	158	158	0	0			1:5000	2127.5	2093.25	34.25	1.63621			1:5000	244.25	240	4.25	1.77083			1:5000	834.5	818	16.5	2.01711			1:5000	637.5	617	20.5	3.32253				Run 1	Mean	Std.Dev	%CV			Run 1	Mean	Std.Dev	%CV
			158							2059							235.75							801.5							596.5						P1 - PreInf (1:1000)	31.5	32	0.5	1.5625		P1 - PreInf (1:1000)	31681.5	31684	2.5	0.00789042		P1 - PreInf (1:1000)
		1:10000	118	115.5	2.5	2.1645			1:10000	1036	1049.5	13.5	1.28633			1:10000	156.25	160	3.75	2.34375			1:10000	440	447	7	1.566			1:10000	322.5	322	0.5	0.15528				32.5						31686.5
			113							1063							163.75							454							321.5						P1 - M+3 (1:1000)	23.5	23.5	0	0		P1 - M+3 (1:1000)	31526	31505.2	20.75	0.065862		P1 - M+3 (1:1000)
		1:50000	75	75	0	0			1:50000	228	224	4	1.78571			1:50000	95.75	94.25	1.5	1.59151			1:50000	129.5	129.75	0.25	0.192678			1:50000	114.5	114	0.5	0.438596				23.5						31484.5
			75							220							92.75							130							113.5						P2 - PreInf (1:1000)	31.5	31	0.5	1.6129		P2 - PreInf (1:1000)	24583.5	24548.5	35	0.142575		P2 - PreInf (1:1000)
		1:100000	70	68.25	1.75	2.5641			1:100000	116	114.75	1.25	1.08932			1:100000	89.75	87.75	2	2.2792			1:100000	90	87.5	2.5	2.85714			1:100000	90.5	87	3.5	4.02299				30.5						24513.5
			66.5							113.5							85.75							85							83.5						P2 - M+3 (1:1000)	30.5	31.25	0.75	2.4		P2 - M+3 (1:1000)	26839.5	26911.5	72	0.267544		P2 - M+3 (1:1000)
																																						32						26983.5
			Run 1	Mean	Std.Dev	%CV				Run 1	Mean	Std.Dev	%CV				Run 1	Mean	Std.Dev	%CV				Run 1	Mean	Std.Dev	%CV										P3 - PreInf (1:1000)	1853.5	1873	19.5	1.04111		P3 - PreInf (1:1000)	10016.5	10231	214.5	2.09657		P3 - PreInf (1:1000)
	Hepatitis A	01:50:00	5345	5471.75	126.75	2.31644		Measles	01:50:00	20821	20978.8	157.75	0.751951		Rubella	01:50:00	31856.5	31885.8	29.25	0.0917338		Tetanus	01:50:00	31840.5	31822.8	17.75	0.0557777											1892.5						10445.5
			5598.5							21136.5							31915							31805													P3 - M+3 (1:1000)	662	676	14	2.07101		P3 - M+3 (1:1000)	851.5	865	13.5	1.56069		P3 - M+3 (1:1000)
		1:100	3436	3437	1	0.0290951			1:100	9698.5	9488.25	210.25	2.2159			1:100	31324	31306.8	17.25	0.0550999			1:100	31733	31768.8	35.75	0.112532											690						878.5
			3438							9278							31289.5							31804.5													P4 - PreInf (1:1000)	31327.5	31251	76.5	0.244792		P4 - PreInf (1:1000)	74.5	76	1.5	1.97368		P4 - PreInf (1:1000)
		1:500	1102.5	1099.75	2.75	0.250057			1:500	1258.5	1277.75	19.25	1.50655			1:500	15992.5	15900.8	91.75	0.577017			1:500	26843.5	26886.5	43	0.159932											31174.5						77.5
			1097							1297							15809							26929.5													P4 - M+3 (1:1000)	1828.5	1821	7.5	0.411862		P4 - M+3 (1:1000)	111.5	114.5	3	2.62009		P4 - M+3 (1:1000)
		1:1000	683.5	707.25	23.75	3.35808			1:1000	589	602.75	13.75	2.28121			1:1000	8900	9008.25	108.25	1.20168			1:1000	18955.5	19062.8	107.25	0.562616											1813.5						117.5
			731							616.5							9116.5							19170													P5 - PreInf (1:1000)	31436.5	31479.5	43	0.136597		P5 - PreInf (1:1000)	26075.5	26215.5	140	0.534035		P5 - PreInf (1:1000)
		1:5000	229	228	1	0.438596			1:5000	143.5	140.5	3	2.13523			1:5000	1962.5	1934	28.5	1.47363			1:5000	4736.5	4681	55.5	1.18564											31522.5						26355.5
			227							137.5							1905.5							4625.5													P5 - M+3 (1:1000)	20898	20692.8	205.25	0.991893		P5 - M+3 (1:1000)	23761.5	23628	133.5	0.565008		P5 - M+3 (1:1000)
		1:10000	154	157.5	3.5	2.22222			1:10000	86.5	87.5	1	1.14286			1:10000	971.5	999.5	28	2.8014			1:10000	2390.5	2421	30.5	1.25981											20487.5						23494.5
			161							88.5							1027.5							2451.5													P6 - PreInf (1:1000)	1141.5	1153	11.5	0.997398		P6 - PreInf (1:1000)	5840.5	5956.5	116	1.94745		P6 - PreInf (1:1000)
		1:50000	95	96	1	1.04167			1:50000	47.5	47.75	0.25	0.52356			1:50000	245.5	244.5	1	0.408998			1:50000	543.5	539.5	4	0.741427											1164.5						6072.5
			97							48							243.5							535.5													P6 - M+3 (1:1000)	31594.5	31584	10.5	0.0332447		P6 - M+3 (1:1000)	6692.5	6652.25	40.25	0.605058		P6 - M+3 (1:1000)
		1:100000	93	90.25	2.75	3.04709			1:100000	40.5	39.5	1	2.53165			1:100000	146	145.25	0.75	0.516351			1:100000	284.5	284.25	0.25	0.0879507											31573.5						6612
			87.5							38.5							144.5							284
			1:1000					1:1000					1:1000					1:1000					1:1000					1:1000					1:1000					Run 1	Mean	Std.Dev	%CV			Run 1	Mean	Std.Dev	%CV
			PreInf	M+3				PreInf	M+3				PreInf	M+3				PreInf	M+3				PreInf	M+3				PreInf	M+3				PreInf	M+3			P1 - PreInf (1:1000)	20	20.25	0.25	1.23457		P1 - PreInf (1:1000)	230.75	234.25	3.5	1.49413		P1 - PreInf (1:1000)
	S. Pneumoniae	P1	201.5	106.5		HSV1	P1	31460	21728.2		Influenza A (H1N1)	P1	18208.5	10757.2		Sars-CoV-2	P1	32	23.5		Epstein-Barr Virus (EBV)	P1	31684	31505.2		Bordetella Pertussis	P1	335.5	204.5		CMV	P1	20.25	12.5				20.5						237.75
		P2	474.25	285			P2	70	575.75			P2	4958	4664.5			P2	31.25	31			P2	26911.5	24548.5			P2	445.5	285.5			P2	4133.75	1654.5			P1 - M+3 (1:1000)	12	12.5	0.5	4		P1 - M+3 (1:1000)	126.75	128.75	2	1.5534		P1 - M+3 (1:1000)
		P3	185.5	75.5			P3	62.5	55.5			P3	2672.5	2267.75			P3	1873	676			P3	10231	865			P3	124	62			P3	13	11				13						130.75
		P4	494	165			P4	17166	1757.75			P4	3934.5	1276.25			P4	31251	1821			P4	76	114.5			P4	130.75	70.5			P4	21	30			P2 - PreInf (1:1000)	1667	1654.5	12.5	0.755515		P2 - PreInf (1:1000)	103.75	104.75	1	0.954654		P2 - PreInf (1:1000)
		P5	694	426			P5	65	61			P5	18178	21017.5			P5	31479.5	20692.8			P5	26215.5	23628			P5	640.75	596.5			P5	17.5	14				1642						105.75
		P6	1344.25	745.75			P6	73.25	66			P6	6158.5	7772.25			P6	1153	31584			P6	5956.5	6652.25			P6	315.75	308			P6	25187.2	19710.5			P2 - M+3 (1:1000)	4042.5	4133.75	91.25	2.20744		P2 - M+3 (1:1000)	160.25	162.5	2.25	1.38462		P2 - M+3 (1:1000)
		Neg	41				Neg	57				Neg	151				Neg	13				Neg	33				Neg	41				Neg	11					4225						164.75
		Control	775.5				Control	28168				Control	15032				Control	30133.5				Control	13144.2				Control	408.25				Control	9706.25				P3 - PreInf (1:1000)	13	13	0	0		P3 - PreInf (1:1000)	118.75	122.75	4	3.25866		P3 - PreInf (1:1000)
																																						13						126.75
																																					P3 - M+3 (1:1000)	11	11	0	0		P3 - M+3 (1:1000)	72.75	74	1.25	1.68919		P3 - M+3 (1:1000)
			1:1000					1:1000					1:1000					1:1000					1:1000					1:1000					1:1000					11						75.25
			PreInf	M+3				PreInf	M+3				PreInf	M+3				PreInf	M+3				PreInf	M+3				PreInf	M+3				PreInf	M+3			P4 - PreInf (1:1000)	21	21	0	0		P4 - PreInf (1:1000)	185.75	191.25	5.5	2.87582		P4 - PreInf (1:1000)
	Hepatitis B	P1	234.25	128.75		Mumps	P1	5423	1184.75		Diphtheria	P1	816	284		Hepatitis A	P1	3296.75	254.25		Measles	P1	3343.5	319		Rubella	P1	17170	10568.5		Tetanus	P1	13723.2	13134				21						196.75
		P2	162.5	104.75			P2	1678.25	414.5			P2	1161.75	968.25			P2	5082.5	180.5			P2	108.25	92.5			P2	9929.25	2675.75			P2	11913.5	9859.5			P4 - M+3 (1:1000)	30	30	0	0		P4 - M+3 (1:1000)	91.75	93.75	2	2.13333		P4 - M+3 (1:1000)
		P3	122.75	74			P3	786.75	871.5			P3	230.25	172.5			P3	543.5	149			P3	6531	454.5			P3	6585.5	6239.5			P3	1591.5	804.5				30						95.75
		P4	191.25	93.75			P4	1087.5	618.25			P4	619.5	323.5			P4	753.75	2332.5			P4	1098.5	2840			P4	3750	1055			P4	131.25	58			P5 - PreInf (1:1000)	18	17.5	0.5	2.85714		P5 - PreInf (1:1000)	215.25	215	0.25	0.116279		P5 - PreInf (1:1000)
		P5	215	142.75			P5	374.5	355.25			P5	1798.25	2382			P5	1610.5	952			P5	159	133.5			P5	12874	6917.25			P5	12100.8	14852.2				17						214.75
		P6	244.75	188.25			P6	8732	6266			P6	851.5	856			P6	5192	1135.5			P6	602.25	479			P6	26144	9305			P6	7620.5	8442			P5 - M+3 (1:1000)	15	14	1	7.14286		P5 - M+3 (1:1000)	142.75	142.75	0	0		P5 - M+3 (1:1000)
		Neg	61				Neg	44				Neg					Neg	56				Neg	34				Neg	64				Neg	33					13						142.75
		Control	815.5				Control	3342.25				Control	2837				Control	707.25				Control	602.75				Control	9008.25				Control	19062.8				P6 - PreInf (1:1000)	25138.5	25187.2	48.75	0.19355		P6 - PreInf (1:1000)	243.75	244.75	1	0.40858		P6 - PreInf (1:1000)
																																						25236						245.75
																																					P6 - M+3 (1:1000)	19714	19710.5	3.5	0.017757		P6 - M+3 (1:1000)	185.75	188.25	2.5	1.32802		P6 - M+3 (1:1000)
	Sample (n=3)	S. Pneumoniae	HSV1	Influenza A (H1N1)	Sars-CoV-2	(EBV)	Pertussis	CMV	Hepatitis B	Mumps	Diptheria	Hepatitis A	Measles	Rubella	Tetanus																							19707						190.75
	HC1 - 1:100	653.167	17396.2	4996.92	24981.3	19738.3	295.5	8328.5	238.667	680.167	3786.33	1408.33	838.667	10038.5	11935.8
	HC2 - 1:100	385.667	26450.7	16281.8	29985	6914.33	352.167	13583	787	4367.33	2440.5	167.167	344.667	13399.7	24547.3																						Sample	Streptococcus Pneumoniae	HSV1	Influenza A (H1N1)	Sars-CoV-2	Epstein-Barr Virus (EBV)	Pertussis	CMV	Hepatitis B	Mumps	Diptheria	Hepatitis A	Measles
	HC3 - 1:100	1019	26928.3	12537.4	2724.83	13386.5	527.833	8166.5	1170.83	387	2535.67	202	699.333	2772.83	16341.3																						HC1 - 1:100	661.5	17519.5	5130.75	25002	19751	294	8343.5	238	697.5	3825	1403.5	833.5
																																					HC1 - 1:100	392	26522.5	16143.2	30004.5	7023	358	13670.5	777	4421.5	2475	163.5	346.5
																																					HC1 - 1:100	1048.5	26930.5	12634.2	2774.5	13563	532	8262.5	1202.5	405.5	2620.5	208	724
																																					HC2 - 1:100	659	17601.5	4915.75	25088.5	19853	297	8335.5	238	704.5	3823	1392	857
																																					HC2 - 1:100	388	26423.5	16506.2	30036.5	6970	356	13710	805	4469.5	2451	175.5	347.5
																																					HC2 - 1:100	1030.5	27158.5	12679.2	2738.5	13373.5	535.5	8207.5	1175	386	2532.5	204.5	690.5
																																					HC3 - 1:100	639	17067.5	4944.25	24853.5	19611	295.5	8306.5	240	638.5	3711	1429.5	825.5
																																					HC3 - 1:100	377	26406	16195.8	29914	6750	342.5	13368.5	779	4211	2395.5	162.5	340
																																					HC3 - 1:100	978	26696	12298.8	2661.5	13223	516	8029.5	1135	369.5	2454	193.5	683.5
[truncated: 14 more columns]

## Sheet: Cytokines
	Subject ID	Visit	Assay	Calc. Conc. Mean
0	SLE 1	M+3	BAFF	13844.3
25	SLE 1	PreInf.	BAFF	980.185
64	SLE 1	PreInf.	IL-2RÎ±	14005.4
67	SLE 1	M+3	IL-2RÎ±	12449.5
140	SLE 1	PreInf.	IL-8	22.3457
163	SLE 1	PreInf.	IL-10	1.178
182	SLE 1	M+3	IFN-Î³	17.6312
201	SLE 1	PreInf.	TNF-Î±	3.39654
232	SLE 1	PreInf.	IFN-Î³	14.5188
263	SLE 1	M+3	IL-10	0.690929
276	SLE 1	PreInf.	IL-1Î²	0.682834
299	SLE 1	PreInf.	IL-6	1.52756
306	SLE 1	M+3	IL-1Î²	0.314186
351	SLE 1	M+3	TNF-Î±	1.7714
380	SLE 1	M+3	IL-8	6.24019
439	SLE 1	M+3	IL-6	0.699342
451	SLE 1	M+3	IL-7	49.0533
493	SLE 1	M+3	IL-12/IL-23p40	290.659
503	SLE 1	PreInf.	IL-12/IL-23p40	272.364
536	SLE 1	PreInf.	IL-7	22.303
579	SLE 1	PreInf.	IL-15	3.94459
609	SLE 1	M+3	IL-15	3.20568
631	SLE 1	M+3	MIP-1Î²	384.773
636	SLE 1	PreInf.	MIP-1Î²	344.354
663	SLE 1	PreInf.	IP-10	1427.02
669	SLE 1	PreInf.	MCP-1	451.256
705	SLE 1	PreInf.	MIP-1Î±	26.4642
713	SLE 1	M+3	IP-10	937.851
724	SLE 1	M+3	MCP-1	307.414
770	SLE 1	M+3	MIP-1Î±	16.5056
787	SLE 1	PreInf.	Eotaxin	216.628
797	SLE 1	M+3	Eotaxin	153.925
853	SLE 1	PreInf.	IL-27	2086.69
865	SLE 1	M+3	IL-27	1757.44
5	SLE 2	M+3	BAFF	2454.72
29	SLE 2	PreInf.	BAFF	782.22
37	SLE 2	PreInf.	IL-2RÎ±	32241.3
50	SLE 2	M+3	IL-2RÎ±	19451.2
100	SLE 2	PreInf.	IL-8	40.6
120	SLE 2	M+3	IL-8	25.2809
123	SLE 2	PreInf.	IL-10	1.63364
141	SLE 2	PreInf.	TNF-Î±	4.79861
143	SLE 2	M+3	IL-10	1.36837
192	SLE 2	PreInf.	IFN-Î³	17.6052
229	SLE 2	PreInf.	IL-6	2.77084
272	SLE 2	M+3	IFN-Î³	8.32995
296	SLE 2	PreInf.	IL-1Î²	0.379342
311	SLE 2	M+3	TNF-Î±	2.08066
336	SLE 2	M+3	IL-1Î²	0.254938
419	SLE 2	M+3	IL-6	0.835106
461	SLE 2	M+3	IL-7	36.875
498	SLE 2	PreInf.	IL-12/IL-23p40	279.019
554	SLE 2	PreInf.	IL-15	4.90567
559	SLE 2	M+3	IL-15	4.28264
578	SLE 2	M+3	IL-12/IL-23p40	146.439
606	SLE 2	PreInf.	IL-7	13.1562
627	SLE 2	PreInf.	Eotaxin	812.656
634	SLE 2	PreInf.	MCP-1	647.994
647	SLE 2	M+3	Eotaxin	667.423
660	SLE 2	PreInf.	MIP-1Î±	35.8433
698	SLE 2	M+3	IP-10	1159.69
714	SLE 2	M+3	MCP-1	336.637
741	SLE 2	PreInf.	MIP-1Î²	167.195
760	SLE 2	M+3	MIP-1Î±	19.455
773	SLE 2	PreInf.	IP-10	411.735
801	SLE 2	M+3	MIP-1Î²	93.6739
859	SLE 2	PreInf.	IL-27	2059.45
862	SLE 2	M+3	IL-27	1861.51
6	SLE 3	M+3	BAFF	2182.73
32	SLE 3	PreInf.	BAFF	733.502
38	SLE 3	PreInf.	IL-2RÎ±	29579
62	SLE 3	M+3	IL-2RÎ±	14360.2
83	SLE 3	PreInf.	IL-10	2.85661
102	SLE 3	PreInf.	IFN-Î³	29.6033
110	SLE 3	PreInf.	IL-8	39.1313
151	SLE 3	PreInf.	TNF-Î±	4.76312
169	SLE 3	PreInf.	IL-6	4.75574
172	SLE 3	M+3	IFN-Î³	17.9709
300	SLE 3	M+3	IL-8	10.1984
333	SLE 3	M+3	IL-10	0.513256
396	SLE 3	M+3	IL-1Î²	0.152742
399	SLE 3	M+3	IL-6	0.970168
416	SLE 3	PreInf.	IL-1Î²	0.100194
421	SLE 3	M+3	TNF-Î±	1.26627
478	SLE 3	PreInf.	IL-12/IL-23p40	441.051
489	SLE 3	PreInf.	IL-15	8.73834
508	SLE 3	M+3	IL-12/IL-23p40	271.671
576	SLE 3	M+3	IL-7	19.3384
611	SLE 3	PreInf.	IL-7	12.843
614	SLE 3	M+3	IL-15	3.09345
629	SLE 3	PreInf.	MCP-1	829.97
635	SLE 3	PreInf.	MIP-1Î±	42.6782
637	SLE 3	PreInf.	Eotaxin	717.432
638	SLE 3	PreInf.	IP-10	1993.71
697	SLE 3	M+3	Eotaxin	296.938
699	SLE 3	M+3	MCP-1	371.787
761	SLE 3	PreInf.	MIP-1Î²	155.096
795	SLE 3	M+3	MIP-1Î±	12.4909
798	SLE 3	M+3	IP-10	267.072
806	SLE 3	M+3	MIP-1Î²	71.3702
826	SLE 3	PreInf.	IL-27	4297.89
868	SLE 3	M+3	IL-27	1653.22
2	SLE 4	M+3	BAFF	8331.28
3	SLE 4	PreInf.	BAFF	3515.31
36	SLE 4	PreInf.	IL-2RÎ±	32337.8
39	SLE 4	M+3	IL-2RÎ±	28103.9
91	SLE 4	M+3	TNF-Î±	7.41655
93	SLE 4	M+3	IL-10	1.7869
101	SLE 4	PreInf.	TNF-Î±	6.5967
112	SLE 4	M+3	IFN-Î³	27.6222
113	SLE 4	PreInf.	IL-10	1.69354
139	SLE 4	PreInf.	IL-6	5.70696
170	SLE 4	PreInf.	IL-8	19.7264
222	SLE 4	PreInf.	IFN-Î³	14.5372
230	SLE 4	M+3	IL-8	15.2339
269	SLE 4	M+3	IL-6	2.10806
326	SLE 4	M+3	IL-1Î²	0.266284
376	SLE 4	PreInf.	IL-1Î²	0.190008
446	SLE 4	M+3	IL-7	65.0333
448	SLE 4	PreInf.	IL-12/IL-23p40	1169.42
453	SLE 4	M+3	IL-12/IL-23p40	1075.18
476	SLE 4	PreInf.	IL-7	32.4874
484	SLE 4	M+3	IL-15	8.87815
529	SLE 4	PreInf.	IL-15	5.4724
646	SLE 4	M+3	MIP-1Î²	296.973
653	SLE 4	M+3	IP-10	1612.23
659	SLE 4	M+3	MCP-1	456.467
674	SLE 4	PreInf.	MCP-1	441.055
680	SLE 4	PreInf.	MIP-1Î±	33.4324
681	SLE 4	PreInf.	MIP-1Î²	222.956
690	SLE 4	M+3	MIP-1Î±	31.5204
692	SLE 4	M+3	Eotaxin	302.899
693	SLE 4	PreInf.	IP-10	1184.2
712	SLE 4	PreInf.	Eotaxin	280.976
874	SLE 4	M+3	IL-27	1198.45
895	SLE 4	PreInf.	IL-27	887.743
8	SLE 5	M+3	BAFF	1957.69
31	SLE 5	PreInf.	BAFF	758.643
69	SLE 5	M+3	IL-2RÎ±	10822.7
70	SLE 5	PreInf.	IL-2RÎ±	10734.4
72	SLE 5	PreInf.	IFN-Î³	103.507
73	SLE 5	PreInf.	IL-10	4.01871
81	SLE 5	PreInf.	TNF-Î±	11.715
82	SLE 5	M+3	IFN-Î³	39.2692
133	SLE 5	M+3	IL-10	1.42658
161	SLE 5	M+3	TNF-Î±	4.67809
179	SLE 5	PreInf.	IL-6	4.21165
210	SLE 5	M+3	IL-8	16.9157
236	SLE 5	PreInf.	IL-1Î²	10.9948
240	SLE 5	PreInf.	IL-8	14.9465
246	SLE 5	M+3	IL-1Î²	4.2905
329	SLE 5	M+3	IL-6	1.36245
523	SLE 5	PreInf.	IL-12/IL-23p40	263.519
528	SLE 5	M+3	IL-12/IL-23p40	260.988
546	SLE 5	M+3	IL-7	21.2327
594	SLE 5	PreInf.	IL-15	3.7697
616	SLE 5	PreInf.	IL-7	12.7041
624	SLE 5	M+3	IL-15	2.71152
655	SLE 5	PreInf.	MIP-1Î±	36.3008
670	SLE 5	M+3	MIP-1Î±	35.6016
719	SLE 5	PreInf.	MCP-1	330.442
722	SLE 5	PreInf.	Eotaxin	278.372
759	SLE 5	M+3	MCP-1	248.096
772	SLE 5	M+3	Eotaxin	237.053
788	SLE 5	PreInf.	IP-10	290.035
791	SLE 5	M+3	MIP-1Î²	117.319
796	SLE 5	PreInf.	MIP-1Î²	109.705
803	SLE 5	M+3	IP-10	255.985
871	SLE 5	PreInf.	IL-27	1590.47
877	SLE 5	M+3	IL-27	1047.82
1	SLE 6	M+3	BAFF	13504.4
27	SLE 6	PreInf.	BAFF	862.036
55	SLE 6	PreInf.	IL-2RÎ±	16780.2
56	SLE 6	M+3	IL-2RÎ±	16597.8
103	SLE 6	PreInf.	IL-10	1.76217
121	SLE 6	PreInf.	TNF-Î±	5.80437
130	SLE 6	M+3	IL-8	24.0622
142	SLE 6	PreInf.	IFN-Î³	24.2048
150	SLE 6	PreInf.	IL-8	22.0859
249	SLE 6	PreInf.	IL-6	2.53203
256	SLE 6	PreInf.	IL-1Î²	2.01304
262	SLE 6	M+3	IFN-Î³	9.17917
313	SLE 6	M+3	IL-10	0.558544
349	SLE 6	M+3	IL-6	1.20327
366	SLE 6	M+3	IL-1Î²	0.192995
391	SLE 6	M+3	TNF-Î±	1.45674
458	SLE 6	PreInf.	IL-12/IL-23p40	663.04
463	SLE 6	M+3	IL-12/IL-23p40	529.799
466	SLE 6	M+3	IL-7	35.0524
481	SLE 6	PreInf.	IL-7	31.7622
504	SLE 6	PreInf.	IL-15	7.00546
549	SLE 6	M+3	IL-15	5.03459
630	SLE 6	PreInf.	MIP-1Î±	47.0836
633	SLE 6	PreInf.	IP-10	2830.17
639	SLE 6	PreInf.	MCP-1	565.682
654	SLE 6	M+3	MCP-1	465.443
665	SLE 6	M+3	MIP-1Î±	35.6342
677	SLE 6	PreInf.	Eotaxin	343.884
723	SLE 6	M+3	IP-10	761.635
731	SLE 6	PreInf.	MIP-1Î²	170.092
742	SLE 6	M+3	Eotaxin	256.319
756	SLE 6	M+3	MIP-1Î²	156.306
835	SLE 6	PreInf.	IL-27	2664.94
916	SLE 6	M+3	IL-27	40.4325
